# Supplementary material for: Peptidoglycan Recognition Proteins (PGRPs) Modulates Mosquito Resistance to Fungal Entomopathogens in a Fungal-Strain Specific Manner
Source: Front Cell Infect Microbiol. 2020 Jan 23;9:465. doi: 10.3389/fcimb.2019.00465 (PMC6989432; doi:10.3389/fcimb.2019.00465)
Supplement: Table S1 — Primer sequences used in qPCR and RNAi assays. [file Table_1.XLSX]

## Sheet: Sheet1
S1 Table. Primer sequences used in qPCR.
Gene ID	Gene Name	Forward Primer Sequence	Reverse Primer Sequence	Reference
AAEL004175	Rps17	TCCGTGGTATCTCCATCAAGCT	CACTTCCGGCACGTAGTTGTC	Joubert et al. 2016
AAEL012380	PGRP-LA	AAGTCGTCATCCTCCACAGG	ATGAGCGCTCCATAGAGGAA	Wang et al 2015
AAEL010171	PGRP-LB	ATTTAACGTCGTGGGAGCAC	GGCCAGGTTTGAATCTCCTT	Pan et al. 2011
AAEL014640	PGRP-LC	CACACACCGCAACAGAAAAC	AACGTAAGCGTTTCCGTCAC	Ramirez et al. 2019
AAEL019745	PGRP-LD	AGTGAGACATGCCACGATCA	TCGTACGTTTTCCCATCTCC	This study
AAEL027982	PGRP-LE	TGAACCACCCGAGGAAGTAG	TGGAAGCACTGAATCATTCG	Pan et al. 2011
AAEL009474	PGRP-S1	ACTTCACGAAGGAGCTTCCA	CTGCTTAGCTCCGTACAGCA	Ramirez et al. 2019
AAEL017056	PGRP-SC2	GGGAACCTTCACCAATGCTA	CAGTAGCCTGACGATGTCCA	This study
AAEL000087	TEP22	TACCTCCTGGTACGTGACCG	TACTTCACCTCGCTTTATCG	Wang et al. 2015
Fungal load	18s rRNA	AGATACCGTCGTAGTCTTAACCATAAACT	TTCAGCCTTGCGACCATACT	Bell et al. 2009
AAEL012380	dsPGRP-LA	taatacgactcactatagggAGCTAGATCCGGCAGAAACA	taatacgactcactatagggATACAGGGCGTTGACTGGAC	Wang et al 2015
AAEL014640	dsPGRP-LC	taatacgactcactatagggAGAGTTTCATATGGCGGACG	taatacgactcactatagggTCATTCCTGCCAATGGTTG	This study
AAEL019745	dsPGRP-LD	taatacgactcactatagggAGAGCGAACACCTCTTTTGG	taatacgactcactatagggACTCCACGCGTCGTTTTGTA	This study
AAEL027982	dsPGRP-LE	taatacgactcactatagggCCACAGAATCAGCAGACACG	taatacgactcactatagggAGCTTACGTCCTGGGCTTTC	This study
AAEL009474	dsPGRP-S1	taatacgactcactatagggTCCGAACATTGTCAAACGTG	taatacgactcactatagggACTCCGCACTGCAGAAGTTT	This study
AAEL017056	dsPGRP-SC2	taatacgactcactatagggGGGTTGTGATGCACCATACT	taatacgactcactatagggGGAGACACCGCAGCTGAT	This study
	dsFLuc	taatacgactcactatagggCCAGGGATTTCAGTCGATGT	taatacgactcactatagggCGTATCCCTGGAAGATGGAA	This study
